# Supplementary material for: Genetic Variation of Blast (Pyricularia oryzae Cavara) Resistance in the Longistaminata Chromosome Segment Introgression Lines (LCSILs) and Potential for Breeding Use in Kenya
Source: Plants (Basel). 2023 Feb 14;12(4):863. doi: 10.3390/plants12040863 (PMC9966461; doi:10.3390/plants12040863)
Supplement: Supplementary file 1 [file plants-12-00863-s001.zip]

Archive with 2 entries (2 files):
- Figure S1.pdf
- plants-2122725-Table S1.xlsx
