# Supplementary material for: Genetic Variation of Blast (Pyricularia oryzae Cavara) Resistance in the Longistaminata Chromosome Segment Introgression Lines (LCSILs) and Potential for Breeding Use in Kenya
Source: Plants (Basel). 2023 Feb 14;12(4):863. doi: 10.3390/plants12040863 (PMC9966461; doi:10.3390/plants12040863)
Supplement: Supplementary file 1 [file plants-12-00863-s001.zip › plants-2122725-Table S1.xlsx]

## Sheet: Table S1
	Table S1. Response patterns of LCSILs, Kernel Basmati, pLIA-1, T65 and international differential varieties (DVs) to 12 standard differential blast isolates (SDBIs).
	Cluster groups	Line / Variety	Resistance gene(s) (masked gene(s)) estimated based on the reaction patterns to SDBIs						Infection Score
			R gene locus					Unknown(s)	International differential blast isolates
			-	Pii	Pik	Piz	Pita		JPF510	PHL8	JPF494	JPF509	BEN54	BAN491	KNY135	LAO12	PHL12	BEN43	NIG1	PHL10	Mean
	A	LCSIL 06	Pish (Pib, Pia)	one of Pii allales	one of Pik-m, Pi1, Pik-h, Pik, Pik-p or Pi7(t) (Pik-s)	Piz-t	Pi20(t) (Pi12(t) or Pi19(t))	Unknown(s)	R	R	R	R	R	R	R	R	R	R	S	R	1.25
		LCSIL 08	Pia	Pii or Pi5(t)	one of Pik-m, Pik-h, Pik, Pik-p or Pi7(t)		Pi20(t) (Pi19(t))		R	R	R	R	R	S	R	R	S	S	S	R	1.875
		LCSIL 12	Pish (Pib, Pia)	one of Pii allales	one of Pik-m, Pi1, Pik-h, Pik, Pik-p or Pi7(t) (Pik-s)	Piz-t	Pi20(t) (Pi12(t) or Pi19(t))	Unknown(s)	R	R	R	R	R	M	R	R	R	M	S	R	1.25
		LCSIL 16	Pia	Pii or Pi5(t)	one of Pik-m, Pik-h, Pik, Pik-p or Pi7(t)		Pi20(t) (Pi19(t))		R	R	R	R	R	S	R	R	S	S	S	R	1.875
		LCSIL 19	Pib (Pia)	Pi3 (Pii or Pi5(t))	Pik-m or Pik-h (Pik-s, Pik, Pik-p or Pi7(t))		Pi20(t) (Pi12(t) or Pi19(t))		R	R	R	R	R	R	R	R	S	S	S	R	1.54167
		LCSIL 27	Pish (Pib, Pia)	one of Pii allales	one of Pik-m, Pi1, Pik-h, Pik, Pik-p or Pi7(t) (Pik-s)	Piz-t	Pi20(t) (Pi12(t) or Pi19(t))	Unknown(s)	R	R	R	R	R	R	R	R	R	R	S	R	0.875
		LCSIL 28	Pish (Pib, Pia)	one of Pii allales	one of Pik-m, Pi1, Pik-h, Pik, Pik-p or Pi7(t) (Pik-s)	Piz-t	Pi20(t) (Pi12(t) or Pi19(t))	Unknown(s)	R	R	R	R	R	R	R	R	R	R	S	M	1
		LCSIL 30	Pib (Pish, Pia)	one of Pii allales	one of Pik allales	Piz-t	Pi20(t) (Pi12(t) or Pi19(t))		R	R	R	R	R	R	M	R	M	S	S	R	1.79167
		LCSIL 34	Pia	Pii or Pi5(t)	one of Pik-m, Pik-h, Pik, Pik-p or Pi7(t)		Pi20(t) (Pi19(t))		R	R	R	R	R	S	R	R	S	S	S	R	2.04167
		LCSIL 36	Pib (Pish, Pia)	one of Pii allales	one of Pik allales	Piz-t	Pi20(t) (Pi12(t) or Pi19(t))		R	R	R	R	R	M	R	R	R	S	S	R	1.79167
		LCSIL 40	Pib (Pish, Pia)	one of Pii allales	one of Pik allales	Piz-t	Pi20(t) (Pi12(t) or Pi19(t))		R	R	R	R	R	R	R	R	R	S	S	R	1.29167
		LCSIL 41	Pia	Pii or Pi5(t)	one of Pik-m, Pik-h, Pik, Pik-p or Pi7(t)	Pi9(t)	Pi20(t) (Pi19(t))	Unknown(s)	R	R	R	R	R	S	R	R	R	S	S	R	1.41667
		LCSIL 50	Pib (Pia)	Pi3 (Pii or Pi5(t))	Pik-m or Pik-h (Pik-s, Pik, Pik-p or Pi7(t))		Pi20(t) (Pi12(t) or Pi19(t))	Unknown(s)	R	R	R	R	R	R	R	R	S	R	S	R	1.29167
		pLIA-1	incomprehensible					Unknown(s)	R	R	R	R	R	M	R	R	M	R	R	M	1
	B1	LCSIL 01			Pik-p or Pi7(t)		(Pi19(t))	Unknown(s)	R	S	R	R	R	S	S	R	M	S	S	R	2.375
		LCSIL 02		(Pii)	Pik-m (Pik-p or Pi7(t))		(Pi19(t))		R	M	R	R	R	S	S	R	S	S	S	R	2.375
		LCSIL 04		(Pii)	Pik-m (Pik-p or Pi7(t))		(Pi19(t))		R	M	R	R	R	S	S	R	S	S	S	R	2.625
		LCSIL 05			Pik-p or Pi7(t)		(Pi19(t))	Unknown(s)	R	S	R	R	R	S	S	R	S	S	S	R	2.66667
		LCSIL 11		(Pii)	Pik-m (Pik-p or Pi7(t))		(Pi19(t))		R	R	R	R	R	S	S	R	S	S	S	R	2.20833
		LCSIL 14		Pii	Pik-m (Pik-p or Pi7(t))		Pita (Pi19(t))		R	M	R	R	R	M	S	R	M	S	R	R	2.25
		LCSIL 15		(Pii)	Pik-m (Pik-p or Pi7(t))		(Pi19(t))		R	M	R	R	R	S	S	R	S	S	S	R	2.41667
		LCSIL 17			Pik-p or Pi7(t)		(Pi19(t))	Unknown(s)	R	S	R	R	M	S	S	R	S	S	S	R	2.375
		LCSIL 18	Pia	Pii or Pi5(t)	one of Pik-m, Pik-h, Pik, Pik-p or Pi7(t)		Pi20(t) (Pi19(t))		R	R	R	R	M	S	M	R	S	S	S	R	2.04167
		LCSIL 20		(Pii)	Pik-m (Pik-p or Pi7(t))		(Pi19(t))		R	R	R	R	R	S	S	R	S	S	S	R	2.33333
		LCSIL 21		(Pii)	Pik-m (Pik-p or Pi7(t))		(Pi19(t))		R	R	R	R	R	S	S	R	S	S	S	R	2.25
		LCSIL 22		(Pii)	Pik-m (Pik-p or Pi7(t))		(Pi19(t))		R	R	R	R	R	S	S	R	S	S	S	R	2.25
		LCSIL 23			Pik-p or Pi7(t)		(Pi19(t))	Unknown(s)	R	S	R	R	R	S	S	R	S	S	S	R	2.70833
		LCSIL 24		(Pii)	Pik-m (Pik-p or Pi7(t))		(Pi19(t))		R	R	R	R	R	S	S	R	S	S	S	R	2.45833
		LCSIL 26		(Pii)	Pik-m (Pik-p or Pi7(t))		(Pi19(t))	Unknown(s)	R	R	R	R	R	S	S	R	M	S	S	R	2.16667
		LCSIL 31		(Pii)	Pik-m (Pik-p or Pi7(t))		(Pi19(t))		R	R	R	R	R	S	S	R	S	S	S	R	2.33333
		LCSIL 32			Pik-p or Pi7(t)		(Pi19(t))	Unknown(s)	R	S	R	R	R	S	S	R	S	S	S	R	2.5
		LCSIL 35			Pik-p or Pi7(t)		(Pi19(t))	Unknown(s)	R	S	M	R	R	S	S	R	S	S	S	R	2.75
		LCSIL 37			Pik-p or Pi7(t)		(Pi19(t))	Unknown(s)	R	S	R	R	M	S	S	R	M	S	S	R	2.54167
		LCSIL 38		(Pii)	Pik-m (Pik-p or Pi7(t))		(Pi19(t))		R	M	R	R	R	S	S	R	S	S	S	R	2.45833
		LCSIL 39		(Pii)	Pik-m (Pik-p or Pi7(t))		(Pi19(t))	Unknown(s)	R	R	R	R	R	S	S	R	R	S	S	R	2.04167
		LCSIL 44		(Pii)	Pik-m (Pik-p or Pi7(t))		(Pi19(t))		R	R	R	R	R	S	S	R	S	S	S	R	2.29167
		LCSIL 45		(Pii)	Pik-m (Pik-p or Pi7(t))		(Pi19(t))	Unknown(s)	R	R	R	R	R	S	S	R	M	S	S	R	2.375
		LCSIL 46		(Pii)	Pik-m (Pik-p or Pi7(t))		(Pi19(t))	Unknown(s)	R	R	R	R	R	S	S	R	M	S	S	R	2.20833
		Kernel Basmati			Pik-p or Pi7(t)		(Pi19(t))	Unknown(s)	R	S	R	R	R	S	S	R	S	S	S	R	2.5
	B2	LCSIL 03		(Pii)	Pik-m (Pik-p or Pi7(t))		(Pi19(t))		R	M	R	R	R	S	S	R	S	S	S	R	2.66667
		LCSIL 25			Pik-p or Pi7(t)		(Pi19(t))	Unknown(s)	R	S	R	R	R	S	S	R	S	S	S	R	2.83333
		LCSIL 29		Pii			(Pi19(t))	Unknown(s)	R	R	R	R	R	M	S	M	S	S	S	S	2.66667
		LCSIL 33			Pik-p or Pi7(t)		(Pi19(t))	Unknown(s)	R	S	R	R	R	S	S	R	S	S	S	R	2.91667
		LCSIL 42	(Pia)		Pik-h (Pik, Pik-p or Pi7(t))		(Pi19(t))		R	S	R	R	R	S	M	R	S	S	S	R	2.58333
		LCSIL 47		(Pii)	Pik-m (Pik-p or Pi7(t))		(Pi19(t))		R	M	R	R	R	S	S	M	S	S	S	R	2.79167
		LCSIL 48					Pi19(t)	Unknown(s)	R	S	R	R	R	S	S	R	S	S	S	S	2.91667
	Taichung 65		Pish		(Pik-s)		(Pi19(t) or Pi20(t))	Unknown(s)	S	R	R	M	S	M	M	M	M	M	S	R	2.66667
	DVs		Resistance genes of monogenic lines						Infection Score
	IRBLsh-B		Pish						S	R	M	R	S	R	R	R	R	S	S	R	1.95833
	IRBLb-B		Pib						R	S	S	R	S	R	R	R	S	S	S	S	2.91667
	IRBLt-K59		Pit						S	M	M	R	S	M	R	R	S	S	R	S	3.16667
	IRBLa-A		Pia						S	S	R	R	M	S	R	S	S	S	S	S	3.66667
	IRBLi-F5		Pii						R	M	R	R	R	S	S	R	S	S	S	S	2.95833
	IRBL3-CP4		Pi3						R	R	M	M	R	M	M	S	S	S	S	S	3.16667
	IRBL5-M[LT]		Pi5(t)						M	R	R	R	R	S	R	R	S	S	S	S	2.54167
	IRBLks-F5		Pik-s						S	R	M	S	S	M	M	R	S	S	S	S	3.375
	IRBLkm-Ts		Pik-m						R	R	R	R	R	S	S	R	S	S	S	R	2.04167
	IRBL1-CL[LT]		Pi1						R	S	R	R	R	R	M	R	R	S	S	R	1.5
	IRBLkh-K3[LT]		Pik-h						R	S	R	R	R	S	M	R	S	S	S	R	2.41667
	IRBLk-Ka[LT]		Pik						R	S	R	R	R	S	M	S	S	S	S	R	2.66667
	IRBLkp-K60		Pik-p						R	S	R	R	R	S	S	S	S	S	S	R	3.04167
	IRBL7-M		Pi7(t)						R	S	R	R	R	S	S	S	S	S	S	R	3.04167
	IRBL9-W		Pi9(t)						R	R	R	R	R	R	R	R	R	R	R	R	0.291667
	IRBLz-Fu		Piz						M	R	R	S	S	M	R	R	R	M	M	M	2.41667
	IRBLz5-CA-1		Piz-5						R	R	R	R	R	R	R	R	R	R	R	R	0.458333
	IRBLzt-T		Piz-t						R	R	R	R	R	R	R	R	R	S	S	S	1.75
	IRBLta2-Pi[LT]		Pita-2						S	R	R	R	R	R	R	R	R	S	R	R	1.16667
	IRBLta2-Re		Pita-2						M	R	R	R	R	R	R	R	R	S	R	R	0.625
	IRBL12-M		Pi12(t)						R	S	S	R	S	R	R	R	S	S	S	S	2.83333
	IRBLta-K1[LT]		Pita						S	R	M	S	R	R	S	S	R	S	R	R	2.375
	IRBLta-CP1		Pita						S	R	S	S	R	R	S	S	R	S	R	R	2.625
	IRBL19-A		Pi19(t)						S	S	R	S	S	S	S	S	S	S	S	S	4.54167
	IRBL20-IR24		Pi20(t)						S	R	R	R	-	S	R	-	S	S	S	R	2.85
	IRBL5-M[US]		Pi5(t)						R	R	R	R	M	S	S	S	S	S	S	S	3.41667
	IRBL12-M[US]		Pi12(t)						S	S	S	S	S	S	S	R	S	S	S	S	4.625
	IRBLta-K1[US]		Pita						S	R	M	S	R	R	M	R	R	S	R	R	2.04167
	LTH		None						S	S	S	S	S	S	R	S	S	S	S	S	4.25
	US2		None						S	S	S	S	S	S	S	S	S	S	S	S	4.75
	R, M, and S indicates resistant, moderate-resistant and susseptible.
